# Supplementary material for: Effects of Dietary CpG Oligodeoxynucleotides (CpG ODNs) Supplementation Levels on Growth Performance, Immunity, Digestive Capacity, Intestinal Microbiota, and Transcriptomic Response in Litopenaeus vannamei
Source: Animals (Basel). 2026 Jul 16;16(14):2207. doi: 10.3390/ani16142207 (PMC13404183; doi:10.3390/ani16142207)
Supplement: Supplementary file 1 [file animals-16-02207-s001.zip]

Archive with 1 entries (1 files):
- animals-4418585-supplementary.pdf
